# Supplementary material for: Synergistic Roles of Non-Homologous End Joining and Homologous Recombination in Repair of Ionizing Radiation-Induced DNA Double Strand Breaks in Mouse Embryonic Stem Cells
Source: Cells. 2024 Aug 30;13(17):1462. doi: 10.3390/cells13171462 (PMC11393957; doi:10.3390/cells13171462)
Supplement: Supplementary file 1 [file cells-13-01462-s001.zip]

Archive with 1 entries (1 files):
- cells-3147924-supplementary.pdf
